# Supplementary material for: Impaired Cell Surface Expression of HLA-B Antigens on Mesenchymal Stem Cells and Muscle Cell Progenitors
Source: PLoS One. 2010 May 28;5(5):e10900. doi: 10.1371/journal.pone.0010900 (PMC2878340; doi:10.1371/journal.pone.0010900)
Supplement: Table S1 — List of Antibodies. (0.02 MB XLS) [file pone.0010900.s001.xls]

## Sheet: Ark1
	Tabel S1
	List of antibodies
	CD	Suppliers	Clone	Catalogue no.	Conjugation	Isotype	Applications
	CD3	BD Biosciences	HIT3a	555339	FITC	Mouse IgG2a kappa	FC
	CD34	Dako	BIRMA-K3	F7081	FITC	Mouse IgG1 kappa	FC
	CD73	BD Biosciences	AD2	550257	PE	Mouse IgG1 kappa	FC
	CD44	BD Biosciences	G44-26	555478	FITC	Mouse IgG2b kappa	FC
	CD105	eBioscience	SN6	17-1057	APC	Mouse IgG1	FC
	CD146	Miltenyi	541-10B2	130-092-849	APC	Mouse IgG1	FC
	CD166	BD Pharmingen	3A6	559263	PE	Mouse IgG1 kappa	FC
	HLA-A2	BD Biosciences	BB7.2	558570	PE	Mouse IgG2b kappa	FC
	HLA-A2	BD Biosciences	BB7.2	551230	None	Mouse IgG2b kappa	FC
	HLA-A3	One Lambda	4i153	BIH0269	Biotin	IgM	FC
	HLA-B7	AbD Serotec	BB7.1	MCA986	None	Mouse IgG1	FC
	HLA-B7	AbD Serotec	BB7.1	MCA986PE	RPE	Mouse IgG1	FC
	HLA-B8	One Lambda	N/A	BIH0536A	Biotin	Mouse IgG2b	FC
	HLA-B27	One Lambda	FD705-9E1E10	B27F50X	FITC	Mouse IgG2b	FC
	HLA-B27	One Lambda	FD705-9E1E10	MAB1285	None	Mouse IgG2b	FC
	HLA-ABC	BD Pharmingen	G46-2.6	555555	APC	Mouse IgG1 kappa	FC
	HLA-ABC	Dako	W6/32	R7000	RPE	Mouse IgG2a kappa	FC
	HLA-DR	Dako	AB3	R7267	RPE	Mouse IgG2a kappa	FC
	Isotype control IgG2a, kappa	Dako	DAK-GO5	X0943	None	N/A	FC
	Isotype control IgG2a, kappa	Dako	DAK-GO5	X0950	RPE	N/A	FC
	Isotype control IgG2b	One Lambda	MPC-11	G2BF50X	FITC	N/A	FC
	Isotype control IgG1, kappa	BD Biosciences	MOPC21	555751	APC	N/A	FC
	Isotype control IgG1, kappa	BD Biosciences	MOPC21	555748	FITC	N/A	FC
	Isotype control IgG1	AbD Serotec	N/A	MCA928PE	PE	N/A	FC
	Isotype control IgG1	AbD Serotec	F8-11-13	MCA1209	None	N/A	FC
	Isotype control IgM, lambda	Abcam	MOPC-104E	ab18396	Biotin	N/A	FC
	Anti-mouse Ig (multiple adsorption)	BD	N/A	550826	APC	Goat anti-Mouse Ig	FC
	Anti-mouse Ig (multiple adsorption)	BD	N/A	550589	PE	Goat anti-Mouse Ig	FC
	Streptavidin-PE	Beckman Coulter	N/A	IM3325	PE	N/A	FC, IF
	Mouse serum	Dako	N/A	X0910	N/A	All	N/A
	QifiKit	Dako	N/A	K0078	FITC	N/A	FC
	FluoroSpheres	Dako	N/A	K0110	5 fluorochromes	N/A	FC
	FC: flow cytometry
	IF: immunofluorescence
	N/A: Not applicable
